# Supplementary material for: The Potential of Cardiac Telerehabilitation as Delivery Rehabilitation Care Model in Heart Failure during COVID-19 and Transmissible Disease Outbreak: A Systematic Scoping Review of the Latest RCTs
Source: Medicina (Kaunas). 2022 Sep 21;58(10):1321. doi: 10.3390/medicina58101321 (PMC9609719; doi:10.3390/medicina58101321)
Supplement: Supplementary file 1 [file medicina-58-01321-s001.zip]

Archive with 1 entries (1 files):
- medicina-1817334-supplementary.pdf
